# Supplementary material for: Optimisation of Retsina Wine Quality: Effects of Resin Concentration, Yeast Strain, and Oak Chip Type
Source: Foods. 2024 Oct 24;13(21):3376. doi: 10.3390/foods13213376 (PMC11545637; doi:10.3390/foods13213376)
Supplement: Supplementary file 1 [file foods-13-03376-s001.zip]

Archive with 1 entries (1 files):
- foods-3237150-supplementary.pdf
